# Supplementary material for: What Works in Community-Led Suicide Prevention: Perspectives of Wesley LifeForce Network Coordinators
Source: Int J Environ Res Public Health. 2021 Jun 4;18(11):6084. doi: 10.3390/ijerph18116084 (PMC8200208; doi:10.3390/ijerph18116084)
Supplement: Supplementary file 1 [file ijerph-18-06084-s001.zip]

Archive with 1 entries (1 files):
- ijerph-1228517-supplementary.pdf
